# Supplementary material for: Study on the Preparation of a Photo-Responsive Hydrogel Loaded with Berberine–Asiaticoside Cocrystal and Its Therapeutic Effect on Infected Wounds
Source: Gels. 2026 Jul 9;12(7):620. doi: 10.3390/gels12070620 (PMC13409658; doi:10.3390/gels12070620)
Supplement: Supplementary file 1 [file gels-12-00620-s001.zip]

Archive with 1 entries (1 files):
- gels-4323442-supplementary.pdf
